# Supplementary material for: Evolutionary and developmental dynamics of sex-biased gene expression in common frogs with proto-Y chromosomes
Source: Genome Biol. 2018 Oct 5;19:156. doi: 10.1186/s13059-018-1548-4 (PMC6173898; doi:10.1186/s13059-018-1548-4)
Supplement: Supplementary file 1 — All LG2 marker and Dmrt1 genotype of adults and progeny samples used in RNAseq analysis. (XLSX 32 kb) [file 13059_2018_1548_MOESM1_ESM.xlsx]

## Sheet: Parents
Additional file 1. All LG2 marker genotypes of adults (including 6 pairs of parents genotypes), and Dmrt1 genotype of progeny samples used in RNAseq analysis, and the indicated genotypic sex, phenotypic sex obstained from dissection under microscopy following scoring from Ma et al. 2016.
Sample ID	Sex	Clutch_parents		Bfg147			Rtemp5			RtSB03			Bfg021			Bfg266			RtuB			Bfg093			Bfg191			Bfg053			Bfg172			Bfg131			Bfg092			Bfg072			D1int1			D1int2			D1int5
Tv_male01	male	Clutch1		324	324		135	157		220	NA		154	154		238-2	294		244	246		126	138		198	207		156	167		279	283		220	221		345	376		104	108		294	292		198	198		301
Tv_male02	male	Clutch2		330	333		135	143		206	206		134	154		234	234		233	248		125	134		193	198		167	171		279	281		195	207		341-2	360		91	108		294	325		198	198		302
Tv_male03	male	Clutch3		320	333		146	157		220	220		143	143		NA	NA		233	246		136	136		193	205		156	164		283	293		220	223		368	368		108	120		294	291		198	211		301
Tv_male04	male	Clutch4		330	338		143	146		NA	NA		134	143		NA	NA		NA	NA		138	138		193	208		167	171		279	311		214	254		368	388		108	108		294	292		198	198		301
Tv_male05	male	Clutch5		333	338		135	135		NA	NA		134	154		231	234		233	248		138	138		168	168		164	167		260	279		195	260		349	349		112	128		337	292		212	198		296
Tv_male06	male	Clutch6		308	316		146	152		NA	NA		143	145		238-2	238-2		254	254		132	132		186	198		171	175		260	263		223	271		356	372		108	108		294	292		198	198		302
Tv_male07	male	NA		320	333		143	146		192	220		134	143		234	234		248	248		112	143		168	198		167	171		NA	NA		191	220		354	364		100	108		337	292		212	198		296
Tv_male08	male	NA		324	338		146	146		NA	NA		134	134		234	234		235	235		125	138		168	193		156	171		263	279		234	254		345	349		108	108		291	292		198	198		300
Tv_male09	male	NA		311	338		143	146		NA	NA		134	143		NA	NA		239	239		112	112		196	222		167	175		283	283		220	240		354	376		108	108		325	291		198	211		296
Tv_male10	male	NA		333	333		135	146		NA	NA		144	146		234	238-2		231	231		134	141		199	199		167	171		260	263		223	245		372	372		108	108		294	292		198	198		302
Tv_male11	male	NA		316	320		137	143		NA	NA		136	154		231	231		248	254		114	138		192	192		164	175		279	283		250	252		364	372		112	124		294	291		198	211		302
Tv_male12	male	NA		NA	NA		146	152		NA	NA		134	143		231	231		246	248		126	126		168	198		156	164		260	279		NA	195		359	368		108	112		337	292		212	198		296
Tv_male13	male	NA		316	NA		152	157		NA	NA		145	154		231	NA		233	233		112	112		NA	NA		167	167		281	281		221	254		345	362		108	116		337	292		212	198		296
Tv_male14	male	NA		324	324		146	152		NA	NA		143	143		231	238		246	248		125	125		192	210		164	175		291	291		226	267		349	349		100	108		294	292		198	198		301
Tv_male15	male	NA		320	324		146	161		NA	NA		134	154		231	231		242	242		136	136		198	207		171	171		260	279		191	195		357	364		100	124		294	292		198	198		301
Tv_male16	male	NA		316	316		143	157		218	218		134	143		NA	NA		248	248		132	132		168	193		156	167		279	281		217	223		345	360		108	124		337	325		212	198		296
Tv_male17	male	NA		318	324		143	157		NA	NA		134	154		231	231		233	246		136	136		193	197		167	179		281	283		247	254		Parents	349		112	116		337	291		212	211		296
Tv_male18	male	NA		330	338		143	146		NA	NA		134	150		NA	NA		235	250		134	134		193	197		171	175		263	306		239	264		356	360		108	108		294	292		198	198		301
Tv_male19	male	NA		324	324		146	146		220	NA		134	145		238-2	238-2		246	246		132	132		198	208		164	171		260	279		220	223		372	372		100	108		294	291		198	211		302
Tv_male20	male	NA		344	344		143	152		NA	NA		143	143		234	234		242	248		112	112		186	197		175	175		263	279		195	271		356	372		108	108		294	291		198	211		302
Tv_male21	male	NA		330	342		135	152		NA	NA		143	154		238-2	238-2		233	246		125	136		197	205		164	183		263	283		221	221		341	370		100	108		337	291		212	198		296
Tv_male22	male	NA		311	320		137	146		NA	NA		136	154		231	231		248	254		139	141		192	202		156	175		279	295		187	250		357	364		108	124		294	292		198	198		301
Tv_male23	male	NA		311	320		135	152		220	NA		134	154		NA	234		231	233		125	125		192	198		171	183		263	283		220	221		341-2	343		108	108		337	292		212	198		296
Tv_male24	male	NA		304	311		137	161		220	220		134	154		NA	NA		246	252		134	134		192	207		156	175		270	293		220	267		368	368		108	128		294	316		198	198		301
Tv_male25	male	NA		311	311		143	143		206	206		134	154		246	246		246	254		125	138		NA	NA		164	167		279	283		207	262		366	366		108	124		294	325		198	198		302
Tv_male26	male	NA		320	324		137	146		NA	NA		143	154		230	230		248	254		138	138		NA	NA		160	176		279	281		195	250		354	364		108	124		294	292		198	198		302
Tv_male27	male	NA		320	342		137	152		NA	NA		143	154		231	231		233	246		112	112		168	192		164	167		260	270		195	267		357	368		100	128		337	325		212	198		296
Tv_male28	male	NA		304	338		135	146		NA	NA		134	154		231	231		233	246		136	136		192	201		171	183		279	281		223	226		333	385		116	120		337	325		212	198		296
Tv_female01	female	Clutch1		330	338		143	146		NA	NA		134	NA		NA	NA		233	248		127	?		193	207		171	183		260	285		217	223		372	372		108	112		291	292		198	211		296
Tv_female02	female	Clutch2		320	320		143	151		220	220		134	143		234	234		246	246		125	136		198	210		167	175		279	283		207	220		333	366		100	108		292	325		198	198		300
Tv_female03	female	Clutch3		311	330		155	157		NA	NA		143	154		226	226		246	246		112	112		170	223		171	171		279	321		216	226		349	379		100	120		292	292		198	198		301
Tv_female04	female	Clutch4		324	342		146	152		NA	NA		134	134		NA	NA		231	231		136	136		197	199		160	171		279	279		223	260		345	345		100	112		291	292		198	211		301?
Tv_female05	female	Clutch5		330	333		143	152		220	220		134	134		234	234		235	254		113	114		198	205		NA	NA		281	281		195	220		357	364		108	116		325	325		198	198		300
Tv_female06	female	Clutch6		316	333		152	157		NA	NA		143	154		NA	NA		246	254		134	134		192	192		164	167		260	283		221	240		333	364		108	108		292	292		198	198		301
Tv_female07	female	NA		324	338		146	146		220	220		134	134		NA	NA		246	246		112	114		197	199		171	171		279	293		220	223		348	368		108	108		291	292		198	198		300
Tv_female08	female	NA		304	333		152	152		220	220		154	157		238-2	238-2		248	248		114	114		NA	NA		167	183		263	285		220	232		349	358		108	124		292	291		198	211		296
Tv_female09	female	NA		320	330		146	146		NA	NA		134	154		238-2	238-2		233	235		125	125		192	198		156	171		263	283		191	217		354	368		108	108		292	292		198	198		300
Tv_female10	female	NA		311	333		143	146		NA	NA		143	143		231	234		242	248		125	125		192	212		167	171		279	298		195	220		345	345		100	108		325	291		198	211		296
Tv_female11	female	NA		316	324		146	155		NA	NA		134	143		234	235		233	252		138	138		196	196		167	171		279	281		223	262		349	349		112	112		325	292		198	198		300
Tv_female12	female	NA		320	324		141	152		220	220		143	143		313	341		242	242		112	112		198	198		164	167		276	298		220	220		341-2	345		104	108		325	325		198	198		301
Tv_female13	female	NA		300	338		137	148		NA	NA		134	136		231	231		246	248		126	143		193	196		167	171		260	279		212	220		368	370		78	108		291	291		198	211		300
Tv_female14	female	NA		330	338		151	152		NA	NA		134	143		231	234		246	248		132	132		193	193		167	171		260	263		227	258		357	381		108	108		292	291		198	211		303
Tv_female15	female	NA		320	324		143	143		NA	NA		134	134		231	NA		233	242		112	112		168	202		167	171		263	283		243	252		356	379		NA	NA		325	291		198	198		300
Tv_female16	female	NA		333	342		152	152		NA	NA		143	143		NA	NA		233	246		125	134		202	204		171	187		281	281		191	223		354	360		108	108		325	291		198	211		296
Tv_female17	female	NA		320	330		143	152		NA	NA		143	154		231	231		233	233		134	134		197	207		156	171		263	279		231	262		354	372		108	112		325	291		198	211		296
Tv_female18	female	NA		311	320		143	146		NA	NA		144	144		231	231		246	246		136-2	141		196	205		171	171		279	283		195	239		364	379		104	128		291	291		211	211		296
Tv_female19	female	NA		311	330		135	143		NA	NA		134	143		231	238-2		233	242		127	127		192	205		171	175		260	281		233	253		349	349		108	108		325	291		198	211		296
Tv_female20	female	NA		304	324		135	155		NA	NA		134	154		231	234		233	246		136	136		192	197		171	183		279	279		221	260		345	381		108	124		292	291		198	211		301
Tv_female21	female	NA		311	324		143	143		220	220		134	?		332	375		254	254		114	114		192	197		175	183		279	283		195	220		354	354		91	108		292	325		198	198		300
Tv_female22	female	NA		316	338		143	143		NA	NA		134	134		NA	NA		233	246		124	NA		196	196		167	167		279	279		223	245		360	366		108	108		292	292		198	198		300
Tv_female23	female	NA		330	330		137	143		NA	NA		143	154		NA	NA		233	233		140	140		205	207		167	183		263	263		195	250		NA	NA		108	112		292	325		198	198		301
Tv_female24	female	NA		320	342		135	143		220	220		134	143		246	246		239	246		125	138		168	191		164	171		263	279		220	240		349	372		108	108		NA	NA		NA	NA		NA
Note: D1int1 - Dmrt1 intron1 marker; D1int2 - Dmrt1 intron2 marker; D1int5 - Dmrt1 intron5; D3 - Dmrt3.
pale blue, Dmrt1 haplotype YBT; dark blue, Dmrt1 haplotype YC, following nomenclature in Rodrigues et al. 2017
green: paternal X haplotype
[truncated: 5 more columns]

## Sheet: progeny
ID_RNAlibary		D1int1			D1int2			D1int5			Genetic_sex	Phenotypic_sex
G23_Tv1_231		291	294		211	198		296	301		XY	NA
G23_Tv1_232		292	292		198	198		301	301		XX	NA
G23_Tv2_231		292	325		198	198		301	305		XX	NA
G23_Tv2_232		292	294		198	198		301	302		XY	NA
G23_Tv5_233		325	292		198	198		300	300		XX	NA
G23_Tv5_234		325	337		198	212		300	296		XY	NA
G23_Tv6_234		292	294		198	198		304	302		XY	NA
G23_Tv6_235		292	292		198	198		304	300		XX	NA
G27_Tv1_271		291	294		211	198		296	301		XY	NA
G27_Tv1_272		292	292		198	198		301	301		XX	NA
G27_Tv2_273		292	325		198	198		301	305		XX	NA
G27_Tv2_275		325	294		198	198		300	302		XY	NA
G27_Tv5_271		325	337		198	212		300	296		XY	NA
G27_Tv5_272		325	292		198	198		300	300		XX	NA
G27_Tv6_272		292	294		198	198		301	302		XY	NA
G27_Tv6_273		292	292		198	198		301	300		XX	NA
G31_tv1_314		292	292		198	198		301	301		XX	NA
G31_tv1_317		291	294		198	211		296	301		XY	NA
G31_tv2_312		292	294		198	198		301	302		XY	NA
G31_tv2_319		325	325		198	198		300	305		XX	NA
G31_tv2_318		292	325		198	198		301	305		XX	NA
G31_tv5_313		325	337		198	212		300	296		XY	NA
G31_tv5_314		325	292		198	198		300	300		XX	NA
G31_tv5_312		325	292		198	198		300	300		XX	NA
G31_tv6_313		292	292		198	198		301	300		XX	NA
G31_tv6_318		292	294		198	198		301	302		XY	NA
G31_tv6_312		292	292		198	198		304	300		XX	NA
G31_tv6_316		292	294		198	198		301	302		XY	NA
G43_Tv1_431		292	294		198	198		301	301		XY	ovaries
G43_Tv1_432		291	294		211	198		296	301		XY	testes
G43_Tv2_431		292	294		198	198		301	302		XY	ovaries
G43_Tv3_431		292	294		198	198		301	301		XY	testes
G43_Tv5_431		325	292		198	198		300	300		XX	ovaries
G43_Tv5_432		325	337		198	212		300	296		XY	ovaries
G43_Tv5_433		325	292		198	198		300	300		XX	ovaries
G43_Tv5_434		325	337		198	212		300	296		XY	ovaries
G43_Tv6_431		292	294		198	198		304	302		XY	ovaries
G43_Tv6_432		292	292		198	198		301	300		XX	ovaries
G43_Tv6_433		292	292		198	198		304	300		XX	ovaries
G46_Tv1_462		292	292		198	198		301	301		XX	ovaries
G46_Tv1_463		292	294		198	198		301	301		XY	testes
G46_Tv2_461		292	294		198	198		301	302		XY	testes
G46_Tv2_462		325	325		198	198		300	305		XX	testes
G46_Tv2_464		292	294		198	198		301	302		XY	testes
G46_Tv5_461		325	292		198	198		300	300		XX	ovaries
G46_Tv6_461		292	292		198	198		301	300		XX	ovaries
Note:
1. G23, G27, G31, G43, G46: Gosner stage 23, 27, 31, 43, 46.
2. Tv1, Tv2, Tv3, Tv4, Tv5, Tv6: clutch 1, clutch2, clutch3, clutch4, clutch5, clutch6.
3. Blue: paternal Y haplotype; green paternal X haplotype
4. Pink: 5 G43 XY individuals with ovaries. Orange: 1 G46 XX male
Reference:
Ma WJ, Rodrigues N, Sermier R, Brelsford A, Perrin N. 2016. Dmrt1 polymorphism covaries with sex-determination patterns in Rana temporaria. Ecol. Evol. 2016;6:5107–5117.
Rodrigues N, Studer T, Dufresnes C, Ma WJ, Veltsos P, Perrin N. Dmrt1 polymorphism and sex chromosome differentiation in Rana temporaria. Mol. Ecol. 2017;26:4897–905.
