# Supplementary material for: Evolutionary and developmental dynamics of sex-biased gene expression in common frogs with proto-Y chromosomes
Source: Genome Biol. 2018 Oct 5;19:156. doi: 10.1186/s13059-018-1548-4 (PMC6173898; doi:10.1186/s13059-018-1548-4)
Supplement: Supplementary file 2 — Results of SuperExactTest for shared XY0-biased genes. (XLS 41 kb) [file 13059_2018_1548_MOESM2_ESM.xls]

## Sheet: Table_S2a.csv
Table S2a. Results of SuperExactTest for shared XX-biased genes across five developmental stages,
to test whether the observed genes are different from expectation by chance.
Set1: female-biased transcripts in G23, Set2: female-biased transcripts in G27, Set3: female-biased transcripts in G31,
Set4: female-biased transcripts in G43, and Set5: female-biased transcripts in G46.
Intersections	Degree	Observed.Overlap	Expected.Overlap	FE	P.value
Set5	1	8993	NA	NA	NA
Set4	1	998	NA	NA	NA
Set4 & Set5	2	322	927.171	0.347293	1
Set3	1	10	NA	NA	NA
Set3 & Set5	2	0	9.29029	0	1
Set3 & Set4	2	1	1.03099	0.96994	0.663324
Set3 & Set4 & Set5	3	0	0.957821	0	1
Set2	1	1	NA	NA	NA
Set2 & Set5	2	0	0.929029	0	1
Set2 & Set4	2	0	0.103099	0	1
Set2 & Set4 & Set5	3	0	0.0957821	0	1
Set2 & Set3	2	0	0.00103306	0	1
Set2 & Set3 & Set5	3	0	0.000959741	0	1
Set2 & Set3 & Set4	3	0	0.000106507	0	1
Set2 & Set3 & Set4 & Set5	4	0	9.89e-05	0	1
Set1	1	1	NA	NA	NA
Set1 & Set5	2	0	0.929029	0	1
Set1 & Set4	2	0	0.103099	0	1
Set1 & Set4 & Set5	3	0	0.0957821	0	1
Set1 & Set3	2	0	0.00103306	0	1
Set1 & Set3 & Set5	3	0	0.000959741	0	1
Set1 & Set3 & Set4	3	0	0.000106507	0	1
Set1 & Set3 & Set4 & Set5	4	0	9.89e-05	0	1
Set1 & Set2	2	0	0.000103306	0	1
Set1 & Set2 & Set5	3	0	9.6e-05	0	1
Set1 & Set2 & Set4	3	0	1.07e-05	0	1
Set1 & Set2 & Set4 & Set5	4	0	9.89e-06	0	1
Set1 & Set2 & Set3	3	0	1.07e-07	0	1
Set1 & Set2 & Set3 & Set5	4	0	9.91e-08	0	1
Set1 & Set2 & Set3 & Set4	4	0	1.1e-08	0	1
Set1 & Set2 & Set3 & Set4 & Set5	5	0	1.02e-08	0	1

## Sheet: Table_S2b.csv
Additional file 2. Results of SuperExactTest for shared XY-biased genes across five developmental stages,
to test whether the observed genes are different from expectation by chance.
Set1: male-biased transcripts at stage G27, Set2: male-biased transcripts at stage G31, Set3:
male-biased transcripts at stage G43 and Set4: male-biased transcripts at stage G46.
Intersections	Degree	Observed.Overlap	Expected.Overlap	FE	P.value
Set4	1	6132	NA	NA	NA
Set3	1	152	NA	NA	NA
Set3 & Set4	2	79	149.922	0.526941	1
Set2	1	15	NA	NA	NA
Set2 & Set4	2	9	14.7949	0.608317	1
Set2 & Set3	2	4	0.366736	10.907	0.000379951
Set2 & Set3 & Set4	3	2	0.361722	5.5291	0.0493961
Set1	1	8	NA	NA	NA
Set1 & Set4	2	0	7.89062	0	1
Set1 & Set3	2	0	0.195593	0	1
Set1 & Set3 & Set4	3	0	0.192919	0	1
Set1 & Set2	2	0	0.0193019	0	1
Set1 & Set2 & Set4	3	0	0.019038	0	1
Set1 & Set2 & Set3	3	0	0.000471914	0	1
Set1 & Set2 & Set3 & Set4	4	0	0.000465462	0	1
