# Supplementary material for: Evolutionary and developmental dynamics of sex-biased gene expression in common frogs with proto-Y chromosomes
Source: Genome Biol. 2018 Oct 5;19:156. doi: 10.1186/s13059-018-1548-4 (PMC6173898; doi:10.1186/s13059-018-1548-4)
Supplement: Supplementary file 5 — GO term and Fisher’s exact test for significance at each developmental stage. (XLSX 60 kb) [file 13059_2018_1548_MOESM5_ESM.xlsx]

## Sheet: Sheet1
Additional file 5. GO term and Fisher exact test for significance at each developmental stages.
Note there are no GO terms forsex-biased genes of G23, G27, as well as male-biased genes of G31.
GO depicts three complementary biological concepts including Biological Process (BP),
Molecular Function (MF), and Cellular Component (CC). Steroid related functions are highlighted in green.
GO terms of G31 female-biased genes
GO category	GO	Term	classic (Fisher)
BP	GO:0001868	regulation of complement activation, lec...	0.0018
BP	GO:0010955	negative regulation of protein processin...	0.0022
BP	GO:0002576	platelet degranulation	0.0041
BP	GO:0045824	negative regulation of innate immune res...	0.0044
BP	GO:0019079	viral genome replication	0.0048
BP	GO:0022617	extracellular matrix disassembly	0.0066
BP	GO:0002698	negative regulation of immune effector p...	0.007
CC	GO:0031093	platelet alpha granule lumen	0.00077
CC	GO:0072562	blood microparticle	0.00418
MF	GO:0019838	growth factor binding	0.003
MF	GO:0019955	cytokine binding	0.0034
MF	GO:0048306	calcium-dependent protein binding	0.0041
MF	GO:0002020	protease binding	0.0056
MF	GO:0034062	5'-3' RNA polymerase activity	0.0082
GO terms of G43 female-biased genes
BP	GO:0006412	translation	< 1e-30
BP	GO:2000360	negative regulation of binding of sperm ...	3.5e-13
BP	GO:2000344	positive regulation of acrosome reaction	3.5e-13
BP	GO:0060478	acrosomal vesicle exocytosis	3.5e-13
BP	GO:0002922	positive regulation of humoral immune re...	8.5e-11
BP	GO:0070528	protein kinase C signaling	2e-09
BP	GO:0048599	oocyte development	9.6e-09
BP	GO:0042102	positive regulation of T cell proliferat...	3.8e-08
BP	GO:0042254	ribosome biogenesis	5e-07
BP	GO:0045860	positive regulation of protein kinase ac...	0.00688
BP	GO:2000196	positive regulation of female gonad deve...	6.1e-07
BP	GO:0010737	protein kinase A signaling	2.4e-05
BP	GO:0006099	tricarboxylic acid cycle	3.6e-05
BP	GO:0000461	endonucleolytic cleavage to generate mat...	5.1e-05
BP	GO:0071073	positive regulation of phospholipid bios...	5.1e-05
BP	GO:0001807	regulation of type IV hypersensitivity	5.1e-05
BP	GO:0045956	positive regulation of calcium ion-depen...	5.1e-05
BP	GO:0002885	positive regulation of hypersensitivity	5.1e-05
BP	GO:0002455	humoral immune response mediated by circ...	0.00068
BP	GO:0001547	antral ovarian follicle growth	0.00015
BP	GO:0097067	cellular response to thyroid hormone sti...	0.00015
BP	GO:0006414	translational elongation	3.8e-06
BP	GO:0051258	protein polymerization	0.02516
BP	GO:0007338	single fertilization	2.3e-16
BP	GO:0007017	microtubule-based process	0.00601
BP	GO:0000447	endonucleolytic cleavage in ITS1 to sepa...	0.00033
BP	GO:0032753	positive regulation of interleukin-4 pro...	0.00033
BP	GO:0032729	positive regulation of interferon-gamma ...	0.00033
BP	GO:0045143	homologous chromosome segregation	0.00033
BP	GO:0000028	ribosomal small subunit assembly	0.00033
BP	GO:0001825	blastocyst formation	0.00063
BP	GO:0007339	binding of sperm to zona pellucida	8e-16
BP	GO:0010224	response to UV-B	0.00173
BP	GO:0043046	DNA methylation involved in gamete gener...	0.00173
BP	GO:0006407	rRNA export from nucleus	0.00173
BP	GO:0048856	anatomical structure development	0.97915
BP	GO:0060467	negative regulation of fertilization	1.1e-15
BP	GO:0009651	response to salt stress	0.00332
BP	GO:0008608	attachment of spindle microtubules to ki...	0.00332
BP	GO:0046697	decidualization	0.00332
BP	GO:0002181	cytoplasmic translation	0.00509
BP	GO:0048477	oogenesis	2e-10
BP	GO:0050790	regulation of catalytic activity	0.35091
BP	GO:0046487	glyoxylate metabolic process	0.00852
BP	GO:0006448	regulation of translational elongation	0.00852
BP	GO:0048015	phosphatidylinositol-mediated signaling	0.0266
BP	GO:0071428	rRNA-containing ribonucleoprotein comple...	3e-05
BP	GO:0051983	regulation of chromosome segregation	0.12977
CC	GO:0005840	ribosome	< 1e-30
CC	GO:0022627	cytosolic small ribosomal subunit	6.5e-13
CC	GO:0005737	cytoplasm	3.5e-11
CC	GO:0009506	plasmodesma	4.5e-06
CC	GO:0005578	proteinaceous extracellular matrix	4.6e-06
CC	GO:0000786	nucleosome	6.9e-06
CC	GO:0005618	cell wall	4.9e-05
CC	GO:0045335	phagocytic vesicle	0.00251
CC	GO:0030141	secretory granule	0.00032
CC	GO:0005771	multivesicular body	0.00033
CC	GO:0002080	acrosomal membrane	0.0004
CC	GO:0005856	cytoskeleton	0.00762
CC	GO:0005773	vacuole	0.02536
CC	GO:0005794	Golgi apparatus	0.67617
CC	GO:0005874	microtubule	0.00613
MF	GO:0003735	structural constituent of ribosome	< 1e-30
MF	GO:0008234	cysteine-type peptidase activity	7e-07
MF	GO:0003746	translation elongation factor activity	1.8e-06
MF	GO:0003823	antigen binding	3.3e-06
MF	GO:0019843	rRNA binding	6.2e-05
MF	GO:0005384	manganese ion transmembrane transporter ...	0.0001
MF	GO:0046912	transferase activity, transferring acyl ...	0.00029
MF	GO:0005524	ATP binding	0.00041
MF	GO:0003924	GTPase activity	0.00053
MF	GO:0005200	structural constituent of cytoskeleton	0.00199
MF	GO:0003743	translation initiation factor activity	0.00241
MF	GO:0070008	serine-type exopeptidase activity	0.00283
MF	GO:0030246	carbohydrate binding	0.00673
MF	GO:0005525	GTP binding	0.00443
MF	GO:0004806	triglyceride lipase activity	0.00477
MF	GO:0015405	P-P-bond-hydrolysis-driven transmembrane...	0.03097
MF	GO:0016620	oxidoreductase activity, acting on the a...	0.00678
GO terms of G43 male-biased genes
CC	GO:0005576	extracellular region	0.0029
CC	GO:0034361	very-low-density lipoprotein particle	0.0128
MF	GO:0005212	structural constituent of eye lens	4.5e-05
MF	GO:0030414	peptidase inhibitor activity	0.0012
GO terms of G46 female-biased genes
BP	GO:0006355	regulation of transcription, DNA-templat...	< 1e-30
BP	GO:0007067	mitotic nuclear division	2e-12
BP	GO:0006351	transcription, DNA-templated	< 1e-30
BP	GO:0006364	rRNA processing	1.1e-05
BP	GO:0006281	DNA repair	1.3e-10
BP	GO:0010845	positive regulation of reciprocal meioti...	3.3e-05
BP	GO:0006260	DNA replication	4.1e-08
BP	GO:0016567	protein ubiquitination	2.9e-05
BP	GO:0032897	negative regulation of viral transcripti...	9.3e-05
BP	GO:0022607	cellular component assembly	0.39466
BP	GO:0007283	spermatogenesis	3.7e-05
BP	GO:2000360	negative regulation of binding of sperm ...	0.00021
BP	GO:2000344	positive regulation of acrosome reaction	0.00021
BP	GO:0006311	meiotic gene conversion	0.00021
BP	GO:0060478	acrosomal vesicle exocytosis	0.00021
BP	GO:0007129	synapsis	0.00021
BP	GO:0019827	stem cell population maintenance	0.00353
BP	GO:0007059	chromosome segregation	3.5e-08
BP	GO:0034080	CENP-A containing nucleosome assembly	0.00048
BP	GO:0051092	positive regulation of NF-kappaB transcr...	0.00053
BP	GO:0051028	mRNA transport	1.5e-05
BP	GO:0008033	tRNA processing	0.00046
BP	GO:0000082	G1/S transition of mitotic cell cycle	0.02069
BP	GO:0000398	mRNA splicing, via spliceosome	0.00084
BP	GO:0008380	RNA splicing	9.9e-05
BP	GO:0006368	transcription elongation from RNA polyme...	0.0003
BP	GO:1902187	negative regulation of viral release fro...	0.00141
BP	GO:0006302	double-strand break repair	0.00011
BP	GO:0006360	transcription from RNA polymerase I prom...	0.03609
BP	GO:0006606	protein import into nucleus	0.3495
BP	GO:0010571	positive regulation of nuclear cell cycl...	0.00265
BP	GO:0032042	mitochondrial DNA metabolic process	0.00265
BP	GO:1900181	negative regulation of protein localizat...	0.06303
BP	GO:0006397	mRNA processing	2.3e-07
BP	GO:0051225	spindle assembly	0.00386
BP	GO:0000387	spliceosomal snRNP assembly	0.00517
BP	GO:0007339	binding of sperm to zona pellucida	1.3e-06
BP	GO:0007131	reciprocal meiotic recombination	1.9e-07
BP	GO:0006283	transcription-coupled nucleotide-excisio...	0.00618
BP	GO:0035282	segmentation	0.36937
BP	GO:0006513	protein monoubiquitination	0.00632
BP	GO:0045321	leukocyte activation	0.85494
BP	GO:0051297	centrosome organization	0.00078
BP	GO:1902115	regulation of organelle assembly	0.00732
BP	GO:0009790	embryo development	0.51253
BP	GO:0045860	positive regulation of protein kinase ac...	0.56982
BP	GO:0006366	transcription from RNA polymerase II pro...	0.01196
BP	GO:0006406	mRNA export from nucleus	0.00942
CC	GO:0005634	nucleus	< 1e-30
CC	GO:0005730	nucleolus	2.4e-12
CC	GO:0005654	nucleoplasm	1.2e-28
CC	GO:0005694	chromosome	2.2e-21
CC	GO:0005622	intracellular	< 1e-30
CC	GO:0016592	mediator complex	1.6e-05
CC	GO:0000922	spindle pole	7.3e-05
CC	GO:0000775	chromosome, centromeric region	7.1e-10
CC	GO:0031463	Cul3-RING ubiquitin ligase complex	8.5e-05
CC	GO:0017053	transcriptional repressor complex	0.00033
CC	GO:0015030	Cajal body	8.6e-05
CC	GO:0071013	catalytic step 2 spliceosome	8.6e-05
CC	GO:0005813	centrosome	6e-07
CC	GO:0000795	synaptonemal complex	0.00014
CC	GO:0000777	condensed chromosome kinetochore	3.1e-05
CC	GO:0016591	DNA-directed RNA polymerase II, holoenzy...	1.3e-06
CC	GO:0016607	nuclear speck	0.00021
CC	GO:0071339	MLL1 complex	0.00083
CC	GO:0016605	PML body	0.00135
CC	GO:0044454	nuclear chromosome part	7.1e-05
CC	GO:0005665	DNA-directed RNA polymerase II, core com...	0.00216
CC	GO:0005819	spindle	5.3e-06
CC	GO:0005681	spliceosomal complex	2.5e-06
CC	GO:0008023	transcription elongation factor complex	0.00367
CC	GO:0000781	chromosome, telomeric region	0.00084
CC	GO:0080008	Cul4-RING E3 ubiquitin ligase complex	0.00751
CC	GO:0005643	nuclear pore	0.00093
CC	GO:0010008	endosome membrane	0.08956
CC	GO:0031965	nuclear membrane	0.05594
MF	GO:0003677	DNA binding	< 1e-30
MF	GO:0046872	metal ion binding	< 1e-30
MF	GO:0003700	transcription factor activity, sequence-...	1.1e-23
MF	GO:0008270	zinc ion binding	2e-07
MF	GO:0003682	chromatin binding	3.6e-06
MF	GO:0010844	recombination hotspot binding	1.1e-05
MF	GO:0003899	DNA-directed 5'-3' RNA polymerase activi...	2.2e-05
MF	GO:0003676	nucleic acid binding	< 1e-30
MF	GO:0016874	ligase activity	0.00013
MF	GO:0042800	histone methyltransferase activity (H3-K...	0.00016
MF	GO:0042393	histone binding	0.00133
MF	GO:0004674	protein serine/threonine kinase activity	0.00105
MF	GO:0001104	RNA polymerase II transcription cofactor...	0.0031
MF	GO:0004526	ribonuclease P activity	0.00413
MF	GO:0005384	manganese ion transmembrane transporter ...	0.00413
MF	GO:0008094	DNA-dependent ATPase activity	0.00045
MF	GO:0003723	RNA binding	0.02823
MF	GO:0004693	cyclin-dependent protein serine/threonin...	0.0086
GO terms of G46 male-biased genes
BP	GO:0018149	peptide cross-linking	5.5e-07
BP	GO:1901019	regulation of calcium ion transmembrane ...	4.2e-08
BP	GO:0050896	response to stimulus	1.3e-09
BP	GO:0071709	membrane assembly	1.1e-05
BP	GO:0001503	ossification	2.9e-09
BP	GO:0055117	regulation of cardiac muscle contraction	6.4e-05
BP	GO:0016337	single organismal cell-cell adhesion	0.05612
BP	GO:0007608	sensory perception of smell	0.00015
BP	GO:0030182	neuron differentiation	0.00011
BP	GO:0030500	regulation of bone mineralization	6e-05
BP	GO:0071277	cellular response to calcium ion	0.0003
BP	GO:0007519	skeletal muscle tissue development	8.9e-07
BP	GO:0086091	regulation of heart rate by cardiac cond...	0.00037
BP	GO:0086005	ventricular cardiac muscle cell action p...	0.00037
BP	GO:0032410	negative regulation of transporter activ...	0.00037
BP	GO:0051241	negative regulation of multicellular org...	9.4e-07
BP	GO:0007156	homophilic cell adhesion via plasma memb...	0.00058
BP	GO:0015986	ATP synthesis coupled proton transport	0.00059
BP	GO:0086065	cell communication involved in cardiac c...	0.00059
BP	GO:0007200	phospholipase C-activating G-protein cou...	0.00059
BP	GO:0007155	cell adhesion	2.7e-06
BP	GO:0048483	autonomic nervous system development	0.00115
BP	GO:0000904	cell morphogenesis involved in different...	0.00047
BP	GO:0042493	response to drug	0.00074
BP	GO:0010951	negative regulation of endopeptidase act...	0.00778
BP	GO:0032846	positive regulation of homeostatic proce...	0.00012
BP	GO:0007204	positive regulation of cytosolic calcium...	9.2e-06
BP	GO:0015992	proton transport	8.9e-05
BP	GO:0009612	response to mechanical stimulus	0.00017
BP	GO:0045669	positive regulation of osteoblast differ...	0.00203
BP	GO:0001936	regulation of endothelial cell prolifera...	6.4e-05
BP	GO:0072160	nephron tubule epithelial cell different...	0.00212
BP	GO:0072234	metanephric nephron tubule development	0.00212
BP	GO:0010880	regulation of release of sequestered cal...	0.00212
BP	GO:0046716	muscle cell cellular homeostasis	0.00212
BP	GO:0002934	desmosome organization	0.00212
BP	GO:0033554	cellular response to stress	0.91715
BP	GO:0010243	response to organonitrogen compound	0.00052
BP	GO:0010038	response to metal ion	0.0001
BP	GO:0009308	amine metabolic process	0.0227
BP	GO:0010976	positive regulation of neuron projection...	0.00533
BP	GO:2001257	regulation of cation channel activity	0.00026
BP	GO:0007605	sensory perception of sound	0.00268
BP	GO:0045843	negative regulation of striated muscle t...	0.00269
BP	GO:0006955	immune response	0.40474
BP	GO:0007601	visual perception	0.00293
BP	GO:0006873	cellular ion homeostasis	1.9e-05
BP	GO:0007423	sensory organ development	0.00123
BP	GO:0018209	peptidyl-serine modification	0.04596
BP	GO:0045446	endothelial cell differentiation	0.03254
BP	GO:0042475	odontogenesis of dentin-containing tooth	0.00333
BP	GO:0007411	axon guidance	0.00377
BP	GO:0007517	muscle organ development	1.1e-10
BP	GO:0006749	glutathione metabolic process	0.01098
BP	GO:0006694	steroid biosynthetic process	0.0009
BP	GO:0008203	cholesterol metabolic process	0.02303
BP	GO:0042744	hydrogen peroxide catabolic process	0.00531
BP	GO:0032429	regulation of phospholipase A2 activity	0.00531
BP	GO:0042572	retinol metabolic process	0.00531
BP	GO:0045214	sarcomere organization	0.00531
BP	GO:0071805	potassium ion transmembrane transport	0.00531
BP	GO:0051495	positive regulation of cytoskeleton orga...	0.07883
BP	GO:0050680	negative regulation of epithelial cell p...	0.00533
BP	GO:0002009	morphogenesis of an epithelium	0.00046
BP	GO:0019835	cytolysis	0.00543
BP	GO:0042632	cholesterol homeostasis	0.00543
BP	GO:0006706	steroid catabolic process	0.00247
BP	GO:0010565	regulation of cellular ketone metabolic ...	0.07883
BP	GO:0007422	peripheral nervous system development	0.00561
BP	GO:0050482	arachidonic acid secretion	0.00561
BP	GO:0042574	retinal metabolic process	0.00561
BP	GO:0048741	skeletal muscle fiber development	0.00561
BP	GO:0071695	anatomical structure maturation	0.00561
BP	GO:0032288	myelin assembly	0.00561
BP	GO:0003333	amino acid transmembrane transport	0.00561
BP	GO:0072202	cell differentiation involved in metanep...	0.00561
BP	GO:0090075	relaxation of muscle	0.00561
BP	GO:1901021	positive regulation of calcium ion trans...	0.00561
BP	GO:1904063	negative regulation of cation transmembr...	0.00561
BP	GO:0009415	response to water	0.00561
BP	GO:0042310	vasoconstriction	0.0325
BP	GO:0030574	collagen catabolic process	0.00705
BP	GO:0006953	acute-phase response	0.00726
BP	GO:0031100	animal organ regeneration	0.00726
BP	GO:0051091	positive regulation of sequence-specific...	0.78301
BP	GO:0001649	osteoblast differentiation	0.00035
BP	GO:0051258	protein polymerization	0.0085
BP	GO:0009636	response to toxic substance	0.00047
BP	GO:0044281	small molecule metabolic process	5.8e-09
BP	GO:0006928	movement of cell or subcellular componen...	0.00043
BP	GO:0022612	gland morphogenesis	0.00383
BP	GO:0022904	respiratory electron transport chain	0.00533
BP	GO:0005978	glycogen biosynthetic process	0.00933
BP	GO:0007157	heterophilic cell-cell adhesion via plas...	0.00933
BP	GO:0072661	protein targeting to plasma membrane	0.00933
BP	GO:0008202	steroid metabolic process	1.4e-07
CC	GO:0005615	extracellular space	3.9e-20
CC	GO:0030018	Z disc	3.1e-12
CC	GO:0005576	extracellular region	8.7e-27
CC	GO:0005882	intermediate filament	2.3e-09
CC	GO:0005887	integral component of plasma membrane	1.5e-07
CC	GO:0070062	extracellular exosome	6.5e-06
CC	GO:0005578	proteinaceous extracellular matrix	2.6e-06
CC	GO:0016323	basolateral plasma membrane	2.7e-05
CC	GO:0005789	endoplasmic reticulum membrane	1.5e-05
CC	GO:0032982	myosin filament	8e-05
CC	GO:0031012	extracellular matrix	2.9e-10
CC	GO:0030016	myofibril	3.2e-15
CC	GO:0033017	sarcoplasmic reticulum membrane	0.00029
CC	GO:0045263	proton-transporting ATP synthase complex...	0.00046
CC	GO:0044304	main axon	0.00545
CC	GO:0030315	T-tubule	0.00081
CC	GO:0071944	cell periphery	1.8e-10
CC	GO:0015629	actin cytoskeleton	4.1e-06
CC	GO:0042383	sarcolemma	5.1e-06
CC	GO:0005753	mitochondrial proton-transporting ATP sy...	0.00164
CC	GO:0016021	integral component of membrane	7.5e-06
CC	GO:0045211	postsynaptic membrane	0.00209
CC	GO:0005886	plasma membrane	3.6e-10
CC	GO:0014704	intercalated disc	0.00213
CC	GO:0032589	neuron projection membrane	0.00252
CC	GO:0005923	bicellular tight junction	0.0027
CC	GO:0016529	sarcoplasmic reticulum	3.2e-06
CC	GO:0030057	desmosome	0.00329
CC	GO:0001533	cornified envelope	0.00662
CC	GO:0031225	anchored component of membrane	0.00635
CC	GO:0005901	caveola	0.0088
MF	GO:0005212	structural constituent of eye lens	2.1e-21
MF	GO:0020037	heme binding	4.7e-15
MF	GO:0070330	aromatase activity	2.2e-13
MF	GO:0005198	structural molecule activity	4.5e-21
MF	GO:0005506	iron ion binding	9.8e-08
MF	GO:0005200	structural constituent of cytoskeleton	1.2e-06
MF	GO:0005509	calcium ion binding	6e-06
MF	GO:0004867	serine-type endopeptidase inhibitor acti...	1.3e-05
MF	GO:0042805	actinin binding	0.00012
MF	GO:0030507	spectrin binding	0.00012
MF	GO:0008201	heparin binding	0.00014
MF	GO:0001077	transcriptional activator activity, RNA ...	0.00039
MF	GO:0004888	transmembrane signaling receptor activit...	2e-05
MF	GO:0005080	protein kinase C binding	0.00064
MF	GO:0044325	ion channel binding	0.00064
MF	GO:0015078	hydrogen ion transmembrane transporter a...	0.00545
MF	GO:0005496	steroid binding	0.00032
MF	GO:0033764	steroid dehydrogenase activity, acting o...	0.00061
MF	GO:0008194	UDP-glycosyltransferase activity	0.00266
MF	GO:0016918	retinal binding	0.00192
MF	GO:0003810	protein-glutamine gamma-glutamyltransfer...	0.00192
MF	GO:0008307	structural constituent of muscle	0.00192
MF	GO:0003774	motor activity	0.00635
MF	GO:0016491	oxidoreductase activity	2.4e-13
MF	GO:0005216	ion channel activity	0.01416
MF	GO:0008395	steroid hydroxylase activity	0.00323
MF	GO:0016820	hydrolase activity, acting on acid anhyd...	0.02434
MF	GO:0005215	transporter activity	3.4e-06
MF	GO:0019841	retinol binding	0.00843
MF	GO:0004790	thioether S-methyltransferase activity	0.00861
MF	GO:0030748	amine N-methyltransferase activity	0.00861
MF	GO:0051183	vitamin transporter activity	0.00861
